# Supplementary material for: Novel NSAID Analogs Exhibit Anti-Leukemic Activity Through Modulation of Apoptotic and Survival Pathways
Source: Int J Mol Sci. 2026 Apr 26;27(9):3850. doi: 10.3390/ijms27093850 (PMC13163830; doi:10.3390/ijms27093850)
Supplement: Supplementary file 1 [file ijms-27-03850-s001.zip]

Archive with 1 entries (1 files):
- ijms-4118644-supplementary.pdf
